# Supplementary material for: Insights into the Protein–Lipid Interaction of Perivitellin-2, an Unusual Snail Pore-Forming Toxin
Source: Toxins (Basel). 2025 Apr 6;17(4):183. doi: 10.3390/toxins17040183 (PMC12031178; doi:10.3390/toxins17040183)
Supplement: Supplementary file 1 [file toxins-17-00183-s001.zip]

Archive with 1 entries (1 files):
- toxins-3533612-supplementary.tif
